# Supplementary material for: Establishment and validation of a prognostic nomogram for severe fever with thrombocytopenia syndrome: A retrospective observational study
Source: PLoS One. 2024 Oct 24;19(10):e0311924. doi: 10.1371/journal.pone.0311924 (PMC11500966; doi:10.1371/journal.pone.0311924)
Supplement: S1 File — (CSV) [file pone.0311924.s001.csv]

mort	day	sex	age	underlying_diseases	consciousness	APAHEII	SOFA	copies copy/ml	IgM	IgG	T	HR	MAP	vasopressors	ribavirin	Favrovir	immune_G	hormone	antifungal	antibacterial	MV	HF	CRRT	WBC	N	L	PLT	CRP	U	TBil	ALT	AST	ALB	LDH	ALP	CR	D.Dimer	PNI	PRO_SFTS
1	6	1	59	1	1	22	9	6.4			39.3	88	97	1	1	0	0	1	1	1	1	0	1	2.82	2.26	0.5	52	1	5.59	7.7	50	75.8	37.9	411	69	91	6.21	40.4	18
1	5	1	77	0	1	21	10	6.4			39.4	72	71	0	1	0	1	1	1	1	0	0	0	3.85	2.46	0.87	35	1	11.34	15.5	92.1	339.2	28.8	1446	69	228	1.92	33.15	16
1	7	1	64	0	1	14	8	2.4			38.2	66	86	0	1	0	1	1	0	1	0	0	0	3.11	2.87	0.22	16	1	8.13	8.1	72.8	259.7	32.7	815	42	89	9.53	33.8	8
1	6	1	51	1	1	31	10	0.48	0	0	38.8	86	70	0	1	0	1	1	1	1	1	0	1	4.74	4.07	0.58	29	0	5.42	13	392.8	625.2	80	1376	80	90	28.21	82.9	8
1	7	1	68	0	1	8	6	0.82	0	0	39	86	96	0	1	0	0	1	1	1	1	0	0	9.95	9.42	0.44	77	1	6.85	8.2	40.6	67.5	40.3	534	65	108	14.04	42.5	8
0	23	1	73	1	1	32	6	0.07	1	1	38.5	58	74	0	1	0	1	1	1	1	1	0	0	3.64	1.3	2.25	30	1	13.44	5.9	57.1	176.4	29.3	937	56	174	3.6	40.55	16
0	10	0	56	0	0	32	6	6.6	0	0	39	75	82	1	1	0	1	0	1	1	0	0	0	6.8	3.89	2.47	16	1	5.36	14.1	81.5	214.5	28.7	444	547	103	1.49	41.05	18
1	4	1	66	1	1	30	8	18	0	0	38.7	88	93	0	1	0	1	1	1	0	1	0	1	1.71	1.47	0.18	37	1	9.78	10.8	48.9	192.7	38.8	546	45	91.2	3.29	39.7	14
1	1	1	71	0	1	19	12	360	0	0	38.5	135	73	1	1	0	0	0	0	1	1	1	0	5.97	2.32	2.11	40	1	16.1	2	65	979	27	572	220	198	1.77	37.55	22
1	5	0	74	0	1	22	5	1200	1	0	38.5	75	80	0	1	0	1	1	1	1	1	1	0	2.78	2.34	0.38	53	1	7.46	3.9	40.9	166.8	30.4	925	69	86	30.61	32.3	16
1	8	1	75	1	1	18	7	7.6			39	66	78	0	1	0	1	1	1	1	1	1	1	3.16	2.78	0.27	30	1	15.76	22.3	195.8	1773.6	44.1	1588	69	158.2	4.28	45.45	14
1	4	1	66	0	1	18	8	18	1	0	38.7	85	87	0	1	0	0	0	1	1	1	0	1	2.61	2.24	0.32	39	1	7.63	11.2	71	524.9	33.4	1911	187	123	89.63	35	12
1	3	1	57	1	1	28	15	360	1	0	38.8	67	83	0	1	0	1	0	1	1	1	0	1	2.76	1.56	1.09	28	0	29.5	60.5	35.8	1589.6	38.5	3334	191	489	13.76	43.95	10
1	7	0	59	0	1	33	11	16	1	0	39.5	83	85	1	1	0	1	1	1	1	1	0	1	3.35	2.18	1.08	29	0	7.26	5.3	31.8	215	23.8	1044	27	61.9	3.87	29.2	18
1	10	0	59	1	1	22	12	86	1	1	38.6	98	76	1	1	0	1	0	1	1	1	0	1	3.12	0.65	2.23	26	0	2.24	11.3	112.4	868.7	25.7	2101	298	44.6	0.68	36.85	18
1	4	1	56	0	1	29	10	120	1	0	39.3	74	92	0	1	0	1	1	1	1	1	1	1	1.59	0.88	0.44	32	1	14.81	20.9	148.6	787.6	33.4	3069	102	238.2	3.8	35.6	10
1	19	0	56	0	1	22	5	320	1	0	38.8	94	82	0	1	0	1	1	1	1	1	1	1	4.5	3.3	0.5	28	1	5.15	7.8	189.1	863.7	32	2372	134	70	1.88	34.5	10
1	3	1	86	0	1	21	8	12			37.7	85	99	0	1	0	1	0	1	1	1	0	1	0.79	0.62	0.13	30	0	7.91	10	52.1	230.3	32.1	839	65	66	2.91	32.75	16
1	10	0	74	0	1	25	7	0.74	1	0	40.7	118	77	0	1	0	1	1	1	1	1	0	1	1.82	1.42	0.33	52	1	4.69	7.1	32	88.9	32.9	437	67	88	3.58	34.55	16
1	4	0	71	0	1	15	6	16	0	0	38.2	64	79	0	1	0	0	1	1	1	1	0	0	1.2	1.03	0.15	65	0	10.91	6.5	226	1030.1	32.3	1504	115	74	27.49	33.05	14
1	1	1	79	1	1	23	7	0.02		1	38.6	89	87	1	0	1	0	1	1	0	1	0	1	1.91	1.64	0.24	20	1	8.39	23.6	356.2	1092.5	26	1927	63	95	5.45	27.2	24
0	11	0	64	1	0	26	8	0	1	0	39	115	89	0	1	0	0	0	1	1	0	0	0	4.08	3.36	0.34	72	1	26.76	11.1	27.7	95	35.9	523	112	257	1.77	37.6	12
0	16	0	68	0	1	19	4	0.8	0	0	38.2	103	98	0	1	0	0	0	1	1	0	0	0	6	5.53	0.41	34	0	3.23	3.7	27.7	91.2	27	910	35	42	17.19	29.05	12
1	6	0	76	1	1	35	10	8.4	0	0	38.4	100	65	1	1	0	1	0	1	1	1	0	1	4.42	3.23	1.13	69	1	12.59	24.6	218.8	1741.8	34.8	3677	253	178	13.2	40.45	24
1	8	1	72	0	1	17	5	0.82	1	0	38.5	99	88	0	1	0	0	0	1	1	1	0	0	5.9	4.92	0.83	54	0	5.15	7.6	66.9	196.7	34.7	887	74	69	4.35	38.85	14
0	74	1	81	1	1	20	5	0.06	0	0	38.8	89	81	0	1	0	1	1	1	1	1	0	0	1.27	0.72	0.51	16	0	8.9	6	61.8	230.1	32.8	997	46	199	16.48	35.35	14
1	4	0	71	1	1	23	7	0.82	1	0	38.6	89	84	0	1	0	1	1	0	1	1	0	1	1.98	0.95	0.96	62	0	3.08	3.9	121.6	378.2	29.2	1490	71	46	40.1	34	16
1	1	1	73	0	1	19	8	2.4			38.6	105	77	0	1	0	0	0	0	1	1	0	1	5.23	2.86	2.36	20	1	9.82	4.9	148.8	445.4	26.8	1321	61	84	13.76	38.6	14
1	1	1	66	0	1	32	12	0.48			38	140	41	0	1	0	0	0	0	1	1	0	1	3.41	1.92	1.32	20	1	5.12	26.6	106.7	654.6	30	2173	110	70	35.17	36.6	14
1	1	0	70	1	1	16	5	0.07			38	95	120	0	1	0	0	1	0	1	0	0	1	8.41	6.16	0.84	35	1	9.8	5	143	595	34	925	98	97	0.22	38.2	12
0	13	0	79	1	1	16	7	360			36.8	165	103	0	1	0	1	1	1	1	0	0	0	32.17	29.02	1.8	95	1	6.92	11.3	28.6	48.6	32.4	487	73	70	1.75	41.4	14
0	31	0	68	1	1	15	9	0.07			39 .5	160	40	0	1	0	1	1	1	1	1	0	1	7.44	4.05	1.26	31	1	9.26	6.7	253.9	906.8	25.4	2225	220	74	4.75	31.7	12
1	9	1	69	1	1	27	8	360			38.8	112	94	0	1	0	1	1	1	1	1	0	1	10.59	10.05	0.41	26	0	11.78	16.4	90.1	245	31.5	930	37	148	3	33.55	14
1	2	1	77	0	0	19	7	0.48			38	83	77	0	1	0	0	0	0	1	0	0	0	2.39	2.07	0.2	22	1	14.8	56	547	1031	30	2016	207	87	2.26	31	14
0	26	1	81	1	0	16	4	0.05			37.9	108	69	0	1	0	0	0	1	1	1	0	0	7	6.02	0.64	17	1	7.23	11.8	34.9	101.1	26.9	567	73	72	3.47	30.1	14
1	1	0	68	1	1	18	14	0.07			38.4	121	77	0	1	0	0	0	1	1	0	0	1	4.01	2.81	1.09	47	1	9.48	7.5	60.2	250.5	32.6	727	39	134	4.28	38.05	12
1	3	0	64	0	1	32	5	0.48			39.2	70	59	0	1	0	1	0	1	1	1	0	1	4.68	4.15	0.5	42	0	6	15.8	495.6	1458.1	38	1451	200	65	31.79	40.5	12
0	21	1	63	1	1	27	6	570			38.8	122	75	0	1	0	1	1	1	1	1	0	1	18.28	15.48	2.43	30	1	8.08	19.1	55	193	24.4	2645	85	65.6	1.69	36.55	12
0	25	1	57	0	1	21	5	25			39.3	115	71	0	1	0	1	1	1	1	1	0	1	4.11	3.79	0.28	23	1	9.5	8.7	68.5	287.1	31.7	1182	44	95	2.16	33.1	10
1	4	0	53	0	1	16	5	0			38.6	104	69	0	1	0	1	1	1	1	1	0	1	3.66	3.12	0.47	52	0	5.3	8.2	162.4	504.7	28.4	1767	69	63	13.42	30.75	6
0	8	1	78	0	0	16	5	0.25			38.5	93	82	0	1	0	0	0	1	1	0	0	0	5.15	4.59	0.49	33	0	7.79	9.6	71.1	131	34.7	499	59.1	108	4.78	37.15	14
0	15	0	75	0	0	18	5	0.64			39.6	43	69	0	1	0	1	1	1	1	0	0	0	4.2	2.97	1.02	102	0	12.1	6.8	56.8	137.4	36.8	475	75	122	3.16	41.9	14
1	9	0	69	1	1	23	13	2.4			39.4	138	61	1	1	0	1	0	1	1	1	0	0	0.86	0.59	0.23	36	0	7.06	10.7	81.2	152	33.2	698	46.2	82	9.09	34.35	22
1	14	0	77	1	1	32	12	0.07			38.2	90	71	0	1	0	1	1	1	1	0	0	1	4.48	4.13	0.31	60	0	11.5	6.7	87.9	270.9	36.4	633	66	117	15.71	37.95	16
1	2	1	76	1	1	18	10	6.4			37.6	88	94	0	1	0	1	1	1	1	1	0	1	5.1	4.55	0.52	38	1	22.6	16	119.9	507.2	34.9	941	77	468	6.07	37.5	14
1	5	1	56	0	1	12	4	0.48			39	80	91	0	1	0	0	0	1	1	1	0	1	1.15	0.88	0.21	90	0	4	4.6	57	144.1	37.3	621	88	69	6.89	38.35	6
1	2	0	65	1	1	12	10	120			39	145	61	0	1	0	1	1	1	1	1	0	1	6.26	5.28	0.55	34	1	8.2	6.8	209.4	891.9	17	2624	77	118	2.9	19.75	8
1	14	0	55	0	1	12	10	12.3			38.5	103	84	1	1	0	1	0	1	1	1	0	1	7.46	6.74	0.42	42	1	10.4	10	147	324	30	1122	137	178	6.67	32.1	14
1	19	0	86	0	1	22	7	0.79			38.7	141	66	0	1	0	1	0	1	1	1	0	1	8.03	5.97	1.24	31	0	5.1	11	67.9	226.3	25.1	1679	52	46	0.86	31.3	16
1	2	0	70	1	1	29	7	0			39.3	87	100	0	1	0	1	1	1	1	1	0	1	5.84	4.84	1	25	0	6.1	6.1	146.3	606	32.3	2316	82	69	9.02	37.3	14
0	11	1	53	1	0	4	3	0.08			38.5	87	84	0	1	0	1	0	0	0	0	0	0	7.25	5.93	0.9	49	1	4.89	9.8	60.1	143.6	35.7	1455	36	52.1	1.02	40.2	2
0	9	0	64	0	0	4	2	0.48			38.5	86	78	0	0	0	1	0	0	1	0	0	0	2	1.36	0.53	67	1	3.99	6.9	76.2	211.2	40.2	878	52	72.7	6.89	42.85	6
0	3	1	53	1	0	4	2	2.4			38.4	54	86	0	1	0	0	0	0	0	0	0	0	6.51	3.58	2.42	88	0	3.32	10.1	84.3	103.9	39.4	284	58	59.4	0.67	51.5	2
0	14	1	66	0	0	4	3	320			38.4	88	84	0	1	0	0	0	0	0	0	0	0	5.12	4.47	0.56	33	0	4.41	10.7	107.3	100	33.8	415	42.9	83	4.79	36.6	8
0	12	0	72	0	0	5	2	120			39.5	68	88	0	1	0	0	0	0	1	0	0	0	5.18	4.44	0.6	80	1	4.06	7.5	57.4	207	34.4	935	47.2	51	6.24	37.4	10
0	20	0	75	1	0	6	3	0.04			38	80	92	0	1	0	1	0	1	0	0	0	0	3.63	1.66	1.64	43	0	3.11	7.4	52.7	103.8	33	575	65	52	3.42	41.2	10
0	15	1	76	1	0	7	3	6.4			39.1	105	98	0	1	0	0	0	0	1	0	0	0	3.49	2.25	0.99	34	1	8.09	8.1	29.6	38	39.4	336	74	86.4	13.42	44.35	10
0	11	1	72	1	0	7	2	2.4			38.2	100	101	0	1	0	1	0	1	1	0	0	1	3.85	3.35	0.42	57	0	7.35	8.5	114.1	146	39.3	467	48.7	81	3.58	41.4	10
0	18	0	67	0	1	16	3	320			39	62	70	0	1	0	0	1	1	1	0	0	0	8.52	7.68	0.37	38	0	9.1	8.9	116.3	272.6	39.1	905	101	77	9.9	40.95	12
0	15	1	67	1	0	8	2	25			39.7	100	103	0	1	0	0	0	0	0	0	0	0	2.37	1.66	0.56	149	0	7.25	19.3	41.3	48	42.2	240	35	102	0.82	45	8
0	12	1	73	1	0	8	3	0			39	115	97	0	0	0	0	0	0	0	0	0	0	5.39	4.39	0.68	28	0	6.31	10.7	21	45.5	36.3	373	42	90.3	0.19	39.7	10
0	9	1	71	0	0	8	2	6.4			38.9	110	91	0	1	0	1	0	0	1	0	0	0	3.12	1.62	1.09	80	1	10.3	12.1	21.8	33.1	37.9	507	65	72.2	13.2	43.35	10
0	8	0	68	0	0	13	4	6.4			36.9	45	68	0	1	0	0	0	0	1	0	0	0	7.8	5.58	1.58	74	0	2.3	8	42	83	35	379	45	40	0.76	42.9	10
0	16	0	66	0	1	11	3	1200			38.8	110	78	0	1	0	1	1	0	1	0	0	0	1.33	0.94	0.32	56	0	4.14	4.8	74.5	184.6	33.3	834	37	60.6	31.79	34.9	10
0	14	0	53	1	1	14	10	360			38.6	88	86	0	1	0	0	0	1	1	0	0	0	2.5	1.14	1.35	25	1	3	7	111	628	32	2249	90	53	7.35	38.75	4
0	10	0	57	0	0	9	4	360			38.6	98	86	0	1	0	1	1	0	1	0	0	0	9.9	8.41	1.19	37	0	4.9	7	121	273	33	1102	33	55	4.28	38.95	4
0	11	1	52	0	0	9	4	360			41	52	70	0	1	0	0	1	0	1	0	0	0	5.79	4.93	0.62	28	0	4.2	6.4	72.8	200.6	34	753	30	79	0.7	37.1	2
0	14	1	53	1	0	10	2	0.02			38.6	101	96	0	1	0	1	0	0	1	0	0	0	2.63	1.85	0.62	63	0	8.78	10.1	48.5	95.3	46.7	666	94	91.2	2.18	49.8	4
0	16	0	65	0	0	10	3	0.02			38.5	61	79	0	1	0	1	0	1	1	0	0	0	2.62	2.22	0.34	39	0	7.3	12	33.1	56.4	42.7	353	88	68	0.99	44.4	8
0	24	1	66	1	1	14	4	1200			38.6	144	63	1	1	0	1	1	1	1	0	1	1	17.6	15.17	1.43	20	1	7.56	10.1	59.1	164	27.5	1494	43.5	81	1.75	34.65	18
1	24	1	70	0	1	16	7	6.4			39.3	140	76	0	1	0	0	0	0	0	1	0	1	1.92	1.14	0.54	38	1	6.26	11.5	15.2	48.9	37.5	332	42	92.6	1.09	40.2	12
0	13	1	72	1	1	24	6	2.4			39.2	53	73	0	1	0	1	1	1	0	0	0	0	3.48	3.02	0.41	57	1	12.2	4.6	30	103.6	34	614	47	102	4.53	36.05	16
0	14	0	78	1	0	16	3	0			37.8	61	69	0	1	0	0	0	0	1	0	0	0	13.59	11.57	1.51	61	0	3.9	8.4	194.5	419.9	37.5	385	118	45	1.68	45.05	14
0	22	0	87	0	1	22	5	570			37.9	68	64	0	1	0	1	1	0	1	0	1	0	1.03	0.58	0.39	39	0	14.7	6.6	86.7	336.3	34.9	542	82	128	1.7	36.85	16
0	30	1	70	1	1	21	4	570			38.5	66	71	0	1	0	1	0	1	1	0	0	0	1.93	1.61	0.3	29	0	6.56	5.6	259.7	735.3	33.3	1479	76	65.8	33.62	34.8	14
0	14	0	56	1	1	21	5	360			38.8	133	65	0	1	0	1	1	1	1	0	0	0	2.96	1.58	0.99	75	1	11.2	2.7	30.8	78.7	33.7	584	69	150	0.48	38.65	10
1	2	1	64	1	1	14	12	570			38.6	118	50	0	1	0	1	0	0	1	1	0	0	3.32	2.52	0.74	55	0	10.84	31	267.7	835	37.6	3473	425	101.3	25.32	41.3	8
1	2	0	55	0	1	20	9	4.8			39	132	77	0	1	0	1	0	0	1	1	0	1	1.58	1.19	0.29	28	0	4.74	10.9	113.4	371.6	34.5	1617	38	69.3	10.72	35.95	8
1	1	0	66	1	1	18	8	2.8			39	110	64	0	1	0	0	0	0	1	0	0	0	0.53	0.23	0.25	23	0	9.45	10.9	74.5	275.9	39.5	947	58	87	10.95	40.75	12
0	4	1	61	1	0	20	7	2.4	0	0	40	82	64	0	1	0	1	0	0	1	0	0	0	4.92	3.73	1.1	22	0	4.45	9.2	62.5	111.8	36.4	687	76	77	3.86	41.9	10
0	12	1	68	0	0	14	3	0	0	0	39	100	86	0	1	0	0	0	0	0	0	0	0	1.58	0.95	0.53	56	1	12.41	11.4	20	76.6	38.3	394	44	125.3	0.28	40.95	10
0	8	0	43	0	0	7	1	0	0	0	39	100	95	0	1	0	0	0	0	0	0	0	0	6.52	5.09	0.83	150	1	2.67	9.8	80.8	56.4	38.1	168	67	31.4	1.62	42.25	2
0	6	0	71	1	0	10	3	6.4	1	0	37.6	120	86	0	1	0	0	0	0	1	0	0	0	2.78	1.91	0.61	49	1	4.07	15.9	37.4	38.5	37.1	295	62	66.3	1.62	40.15	12
0	14	0	54	0	0	6	2	0.32	0	0	39.9	86	86	0	1	0	1	0	0	1	0	0	0	3.76	3.05	0.63	54	0	4.72	12.9	61.6	75.4	46	459	63	72.1	8.31	49.15	2
0	10	1	71	0	0	8	3	0.48	1	0	39.3	81	65	0	1	0	0	0	0	1	0	0	0	3.69	2.89	0.55	38	1	4.74	10.2	46.1	125.1	36.9	1026	52	95.7	2.59	39.65	10
0	8	0	49	1	0	7	2	1.2	1	0	38.7	78	80	0	1	0	1	0	0	0	0	0	0	10.35	6.26	3.33	53	0	3	9.5	77.8	138.5	23.9	1294	27	61.3	33.62	40.55	2
0	6	0	73	1	0	3	0	2.4	0	0	36.9	85	86	0	1	0	0	0	0	0	0	0	0	6.42	4.28	1.4	225	0	3.21	14.2	7	13.3	40.9	145	95	50	0.64	47.9	10
0	15	0	71	0	0	4	0	0.03	0	0	39.5	83	94	0	1	0	1	0	0	1	0	0	0	2.1	1.69	0.34	169	0	3.72	5	11.5	24.2	45.5	212	64	45.4	3.63	47.2	10
0	15	1	58	1	0	13	4	0.07	0	0	39	126	106	0	1	0	1	0	1	1	0	0	1	1.79	1.11	0.59	40	1	3.87	13.6	77.8	226.9	36.5	1425	75	71.1	0.76	39.45	6
0	14	1	66	0	0	14	3	0.82	1	0	37.8	58	70	0	1	0	1	1	0	1	0	0	0	1.92	1.01	0.68	8	1	11.14	5.2	49.8	106.5	33.4	629	42	91.9	1.04	36.8	10
0	9	1	70	1	0	9	2	0	1	0	38	80	123	0	1	0	0	0	0	0	0	0	0	3.63	1.69	1.69	56	1	3.35	9.6	153.9	303.6	35	1065	63	72.1	4.28	43.45	8
0	15	0	58	0	0	7	3	0.48	1	1	39.4	57	72	0	1	0	0	0	0	1	0	0	0	2.37	1.21	0.87	34	0	2.78	6.7	97.1	259.8	34.8	1063	43	55.7	4.48	39.15	4
0	11	0	65	1	0	10	3	360	0	0	38.6	62	92	0	1	0	0	0	0	0	0	0	0	2.78	1.43	0.9	50	0	1.42	11.5	27.4	33.4	36.7	351	49	53.6	1.02	41.2	8
0	5	1	83	1	0	6	2	360	1	0	38.5	72	94	0	1	0	0	0	0	1	0	0	0	6.27	3.45	1.98	68	1	8.15	47.3	29.8	37.2	32.8	162	56	65.9	0.82	42.7	10
0	12	0	68	0	0	8	3	0.06	1	0	39.3	94	77	0	1	0	1	0	0	0	0	0	0	1.05	0.5	0.5	42	0	3.94	6.9	61.8	146.4	42.5	964	80	59.1	3.87	45	8
0	6	0	59	1	0	7	3	0.02	0	0	39.3	72	73	0	1	0	0	0	0	1	0	0	0	3.09	2.16	0.68	54	0	4.98	11.2	23.1	27.5	48.7	268	81	76.5	0.67	52.1	4
0	32	0	45	1	1	17	10	0.3	0	0	39	125	76	1	1	0	1	1	1	1	1	0	1	3.35	2.59	0.66	56	0	2.34	10.3	212.5	304.9	37.3	795	13	40.4	5.15	40.6	14
0	25	1	73	1	0	7	3	0.4	0	0	39.5	85	82	0	1	0	0	0	1	1	0	0	0	2.25	1.86	0.33	60	0	7.63	8	34.9	60	40.1	289	45	128.4	2.23	41.75	10
0	13	0	50	0	0	13	6	0.16	1	0	38.9	91	79	0	1	0	1	1	0	1	0	0	0	2.97	2.39	0.51	65	0	6.2	17.2	118.6	166.6	40.1	572	59	56.5	6.52	42.65	4
0	14	0	69	1	0	8	4	0	0	0	38	86	73	0	1	0	0	0	1	1	0	0	0	10.24	6.2	2.57	41	1	1.53	10.4	53.5	64.5	32.7	650	47	43.7	0.48	45.55	8
0	17	0	47	0	0	7	3	0			39.5	83	79	0	1	0	0	0	0	1	0	0	0	4.4	3.23	0.79	43	0	2.87	10.1	83.8	232	26.2	631	89	57	0.61	30.15	2
0	18	0	51	0	0	6	2	0.01	0	0	39.2	99	97	0	1	0	1	0	0	1	0	0	0	1.35	0.61	0.64	73	0	6.21	7.6	42.8	107.9	41.8	437	79	77.3	2.99	45	2
0	10	1	68	1	0	8	3	0	1	0	37	80	94	0	1	0	0	0	0	1	0	0	0	4.5	3.18	0.95	37	0	3.27	7.8	34.9	74.3	36.1	371	37	51	0.49	40.85	8
1	1	0	87	1	1	12	7	2.4	0	0	38.9	98	82	0	1	0	1	0	0	1	0	0	0	3.91	3.48	0.37	23	0	5.96	6.8	83.5	239.2	32.5	1115	73	94.5	13.88	34.35	12
0	11	0	68	1	0	6	2	0.06	1	0	38	87	98	0		0	0	0	0	1	0	0	0	9.55	7.12	1.29	89	0	7.85	11.5	62.9	80.4	38	368	90	67.2	0.21	44.45	8
0	8	1	48	0	0	5	2	0.01	0	0	39	89	75	0	1	0	0	0	0	1	0	0	0	2.77	2.44	0.26	55	0	10.08	8.4	35.3	41.1	43.7	361	68	85.5	0.22	45	2
0	15	1	48	0	0	6	4	0.02	0	0	38.3	90	82	0	1	0	0	1	0	1	0	0	0	4.85	3.38	0.89	37	0	3.42	59.8	50.5	86	30.6	471	106	68.8	1.22	35.05	2
0	16	1	72	0	0	11	4	0.24	0	0	38.9	69	78	0		0	0	0	0	0	0	0	0	2.88	2.36	0.44	40	0	5.86	9.1	61.2	133	36.3	732	69	57.8	12.23	38.5	12
0	23	1	67	0	0	17	7	0.12			38.6	102	55	1	1	0	1	1	1	1	0	0	0	4.24	3.62	0.52	24	0	5.6	9.6	82.9	195.7	32	776	51	73.2	0.53	34.6	20
0	14	1	27	0	1	16	6	0.01			38.5	102	79	0	1	0	1	0	0	1	1	0	1	10.81	1.92	5.46	64	1	1.75	12.6	535.8	617.6	34.3	902	207	70	1.02	61.6	6
1	9	0	71	0	1	9	4	0.02	0	0	39.7	98	94	0	1	0	1	0	0	1	0	0	0	4.11	3.76	0.31	37	1	5.18	7.1	35.9	98.7	38.5	636	47	75.9	3.47	40.05	10
0	19	1	55	1	1	15	6	0.4			38.8	68	86	0	1	0	1	1	1	1	0	0	1	1.54	1.15	0.24	53	0	5.11	8.4	39.4	46.8	43	360	101	68	0.82	44.2	8
0	21	1	69	1	1	8	3	0.06	0	0	40	64	86	0	1	0	0	1	0	1	0	0	0	7.09	6.24	0.73	54	1	7.12	10.2	30.3	55.2	43.4	417	71	89.7	3.16	47.05	8
0	13	0	65	0	0	7	3	0.04	1	0	38.5	84	65	0	1	0	1	0	0	1	0	0	0	9.96	8.7	0.82	50	0	3.39	5.5	102.1	153	35.3	536	71	53.2	7.02	39.4	6
0	13	1	67	1	1	7	3	0.02	0	0	39	115	102	0	1	0	1	1	0	1	0	0	0	1.39	0.88	0.41	30	0	7.02	12.2	48.4	101.1	35.8	478	43	94.8	1.55	37.85	8
0	11	0	60	1	0	6	3	0			36.8	79	63	0	1	0	0	0	1	1	0	0	0	8.92	6.83	1.03	44	0	8.4	6.3	45.6	123.5	30.2	840	63	63	1.32	35.35	6
0	11	0	69	0	0	7	3	0.02	1	0	38.9	85	77	0	1	0	0	0	1	1	0	0	0	3.48	0.86	1.49	37	0	3.49	13.6	79.4	184.2	29.2	666	73	46	2.26	36.65	8
0	18	0	54	0	0	6	2	360			38.9	93	82	0	1	0	1	0	0	1	0	0	0	2.72	1.51	1.03	56	0	3.97	5.8	251.8	431.6	26.3	803	66	54	4.06	31.45	2
0	8	0	61	0	0	8	3	0.02	0	0	37.7	90	73	0	1	0	1	0	0	1	0	0	0	2.07	1.69	0.33	41	0	1.27	5.9	27.5	99	28.5	541	78	46	2.59	30.15	6
0	10	0	68	0	0	7	3	0.08	1	0	39.2	70	78	0	1	0	0	0	0	1	0	0	0	1.58	0.96	0.47	38	0	3.22	3.9	41.1	94.5	28.4	438	54	53	1.49	30.75	8
0	7	1	67	1	0	8	3	0.05	1	0	38.6	55	101	0	1	0	0	0	0	0	0	0	0	2.3	1.21	0.92	56	0	3.59	5.3	33.6	47.3	33.4	342	65	75	2.18	38	8
0	20	1	53	0	1	4	5	0.12	0	0	39.1	85	90	0	1	0	0	0	0	1	0	0	0	3.87	3.36	0.38	51	1	9.01	14.5	49.8	173.6	31	859	46	110	2.48	32.9	2
0	7	1	67	1	0	5	2	0.03			39.5	67	80	0	1	0	0	0	0	0	0	0	0	8.15	7.51	0.51	66	0	7.95	11.6	44.7	87.8	37.3	385	70	103	2.8	39.85	8
0	9	0	52	1	0	8	1	0.01			38.4	78		0	1	0	0	0	0	0	0	0	0	3.08	1.37	1.32	94	0	3.46	9.8	26.8	41.5	39.4	212	76	50	1.04	46	2
0	12	0	55	0	0	7	1	0.05	0	0	38.5	82	85	0	1	0	0	0	0	0	0	0	0	1.62	1.03	0.47	97	1	4.35	7.5	22.6	44.3	34.5	320	62	61	0.83	36.85	4
0	15	0	70	0	1	9	2	0.04	0	0	38.2	78	82	0	1	0	0	0	0	1	0	0	0	1.28	0.88	0.34	62	0	5.51	5.8	22.5	68.1	34.9	403	91	74	5.6	36.6	8
0	5	0	55	0	0	5	1	0	1	0	38	88	73	0	1	0	0	0	0	1	0	0	0	15.84	14.76	0.67	83	0	5.5	6.3	67.3	124.3	36	428	93	68	0.9	39.35	4
0	1	2	70	0	0	17	4	0.005	1	0	36.6	68	73	0	1	0	1	1	1	1	0	0	0	4.52	2.83	1.29	93	10	3.37		28.4	35.6	34	273	41	50		40.45	12
0	9	1	55	0	0	10	2	3	1	0	36.1	105	97	0	1	0	0	1	0	1	0	0	0	2.34	1.65	0.64	87	10	3.86	8	38.1	84.7	36.3	401	49	78.2	0.45	39.5	6
0	8	1	59	0	0	7	3	6.12	1	1	37.8	84	64	0	1	0	1	0	0	1	0	0	0	7.74	6.3	1.15	34	15.41	4.33	3.5	140.6	288.2	30	926	56	88	3.48	35.75	4
0	19	1	70	1	0	20	7	1800	1	0	37.2	60	84	0	1	0	0	1	1	1	0	0	0	11.91	10.33	1.38	19	8.34	4.36	17.9	88.5	314.8	26.7	2090	63	76.5	0.89	33.6	12
0	20	2	58	1	0	18	4	16	0	0	38.8	68	88	0	1	0	1	0	0	0	0	0	0	6.43	5.8	0.56	66	3.08	2.67	4	45	78.6	37.2	380	85	63	5.06	40	8
0	7	1	57	0	1	14	4	0.48	0	0	38.6	74	95	0	1	0	1	1	0	1	0	0	0	2.51	1.52	0.64	61	10	6.61	9.5	37.4	51.6	40.1	386	38	91.5	0.65	43.3	6
0	13	2	67	1	0	11	3	36	1	0	36.5	74	82	0	1	0	0	0	0	0	0	0	0	2.35	1.49	0.76	51	19.81	7.49		96.1	368.9		1129	58	110	4.45	3.8	10
0	10	1	43	0	0	7	4	8.8	1	0	38.7	104	82	0	1	0	1	1	0	0	0	0	0	2.05	1.21	0.63	35	12.22	3.19	5.7	119.3	179.4	35.2	898	55	68	1.01	38.35	2
0	16	2	56	0	0	6	4	16	0	0	37.8	76	86	0	1	0	1	1	0	1	0	0	0	1.47	1.16	0.25	83	6.04	3.83	7.4	20.4	46.3	35.5	330	51	65	1.74	36.75	4
0	16	1	75	1	0	14	5	120	1	0	36.6	8	66	0	1	0	1	0	0	1	0	0	0	9.52	8.48	0.56	235	36	9.78	17.2	31.6	20.8	35.1	632	66	65	5.92	37.9	12
0	14	1	77	0	0	12	5	120	1	0	36.2	81	84	0	1	0	1	1	0	1	0	0	0	1.44	0.91	0.47	40	2.84	8.11	2.5	46.4	111.2	33.5	379	51	106	2.2	35.85	12
0	10	2	83	1	1	19	5	0.018	1	0	36.5	80	72	0	1	0	0	0	0	1	0	0	0	1.53	0.7	0.68	56	3.45	9.69	2.7	10.1	62.8	31.7	403	44	111	173.73	35.1	14
0	11	1	77	1	0	17	5	0.01			37	64	79	0	1	0	1	0	0	1	0	0	0	4.47	3.12	1.13	36	5.09	6.13	12.4	40.3	84.2	36.2	398	73	93	0.67	41.85	14
1	4	2	58	0	0	10	8	440	1	1	36.8	57	103	0	1	1	1	1	1	1	1	1	1	3.07		1.53	48	2.01	3.7	8.9	119.4	555.7	29.4	2488	91	74.5	0.74	37.05	6
0	18	2	75	1	0	12	3	0	0	0	37.1	83	91	0	0	0	1	0	0	1	0	0	0	3.92	1.79	1.6	65	22.56	3.71	14.2	39.5	90.8		935	50	51.1	0.53	8	12
0	13	1	75	1	0	15	4	8	1	0	38.8	28	82	0	1	0	0	0	0		0	0		5.1	4.18	0.79	26	10	4.67		87.4	213.4	30.9	802	75	78	5.13	34.85	14
0	8	2	69	0	0	12	4	2.4			38.7	86	82	0	1	0	1	1	1	0	0	1	1	1.5	0.91	0.54	27	21.16	6.14	12.6	41.3	166.6		907	49	70.5	3.79	2.7	10
0	5	1	71	1	0	14	3	0.016			36.6	74	94	0	1	0	0	0	0	1				10.93	8.49	1.64	73	0.55	3.81		192	224.9	34.6	397	78	56.4	0.36	42.8	12
0	18	2	53	0	0	11	4	8.2	1	0	37	79	96	0	1	0	1	0	0	1	0	0	0	2.3	1.84	0.4	41	3.08	3.37	3.9	48	93.4		344	56	52	6.43	2	4
1	3	2	75	1	1	24	7	180	0	0	38.2	117	89	0	1	0	1	0	0	1	0	0	0	3.15	2.66	0.3	32	27.52	4.29	10.5	71	318.4	32.4	1310	83	68	1.44	33.9	16
0	12	2	67	0	0	9	4	4.8	1	0	38	82	99	0	1	0	1	1	0	1	0	0	0	6.24	5.5	0.61	41	0.81	3.7	5.9	135.9	415.2	31.2	1115	114	62	12.35	34.25	8
0	3	2	71	1	0	15	4	64	1	0	36.3	64	88	0	0	1	1	0	0	1	0	0	0	13.01	10.54	1.57	32	0.5	7.5	5.8	74.9	166.2	29.1	730	79	63.9	0.62	36.95	14
0	9	1	80	0	0	11	3	0.64	1	0	36.8	89	103	0	1	0	1	1	0	1	0	0	0	2.95	0.93	1.58	69	0.65	4.66	5.8	139.2	257.9	28.3	487	67	60	1.22	36.2	12
0	2	2	74	1	0	10	4	1800	1	0	38	87	96	0	1	1	1	0	1	1	0	0	0	7.98	6.3	1.24	17	4.07	6.74		102.8	551.5	29.9	2532	63	80	1.55	36.1	12
0	10	2	79	0	0	12	2	1.2	1	0	36.8	86	106	0	1	0	1	0	0	1	0	0	0	2.33	1.61	0.62	72	2.18	5.13	6.3	29.3	84.2	33.1	275	76	54	2.3	36.2	12
0	18	1	50	0	0	8	2	3.2	0	0	36.5	88	80	0	1	0	1	1	0	1	0	0	0	1.88	1.38	0.46	69	5.09	4.97	5.8	44	86.4	36.9	404	39	79	1.46	39.2	2
0	16	1	71	0	0	9	3	0.84	1	0	36.6	90	78	0	1	0	1	0	0	1	0	0	0	4	3.1	0.77	46	1.12	4.59	8.3	74.1	137.8	39.3	529	52	73.4	0.85	43.15	10
0	7	1	77	1	0	18	4	0.0072	1	1	38.1	96	103	0	1	0	0	0	0	1	0	0	0	2.99	0.75	1.99	25	6.83	13.41	2.9	37.5	70.8	36	240	70	182	0.71	45.95	14
0	19	2	53	0	0	11	3	130	1	0	38.5	71	70	0	1	0	1	1	1	0	0	0	0	0.82	0.43	0.34	32	14.34	3.12	5.4	43.5	167.3	39.6	823	42	74.1	2.99	41.3	4
0	12	2	57	0	0	13	1	0.0012			36.3	68	80	0	0	1	0	0	0	0	0	0	0	12.32	10.51	0.78	362	113.94	6.97	8.7	15	15.9	34.2	258	76	74	0.99	38.1	6
0	34	2	63	1	0	9	3	8.4			36	60	81	0	1	0	1	1	0	1	0	0	0	3.02	2.71	0.25	35	22.03	6.6	7.7	24.3	80.8	29.2	402	69	66	2.01	30.45	6
0	19	1	76	1	0	15	2	120	1	0	36.8	74	91	0	1	0	0	1	1	0	0	0	0	4.14	3.83	0.26	96	0.5	5.14	8.8	33.2	81.7	34.2	379	54	76.6	0.62	35.5	14
0	6	2	62	1	0	15	2	0.018	1	0	36.4	69	99	0	1	0	0	0	0	1	0	0	0	3.35	0.94	2.17	57	0.5	4.25		50.2	106.8	39.2	484	31	64.8	0.29	50.05	10
0	9	1	25	0	0	7	2	0.16	0	0	36.2	92	89	0	1	0	0	0	0	1	0	0	0	1.63	0.43	1.02	75	3.12	4.15	7.5	41.6	49.3	38.8	280	96	100	0.82	43.9	2
0	27	2	69	0	0	10	2	120	1	0	36.5	102	79	0	1	0	1	0	1	0	0	0	0	3.33	3.03	0.26	50	9.78	9.55	3.1	163.7	514.2	40.8	917	71	78	12.12	42.1	10
0	13	1	69	0	1	19	2	16	1	0	39	88	88	0	0	0	1	1	0	0	0	0	0	4.55	3.37	0.67	38	7.84	2.5	17.2	46	218.2	33.4	958	102	57	10.07	36.75	12
1	3	2	74	1	0	11	3	840	1	0	37	90	98	1	1		1	0	0	1	0	0	0	4.11	1.09	3.01	46	20.38	6.19		98.2	929.3	32.8	5018	243	85	108.99	47.85	20
0	11	2	58	0	0	9	3	0.24	1	0	36.2	82	77	0	1	0	1	1	0	1	0	0	0	4.36	1.53	1.8	34	3.1	5.16	2.9	44	62.7	28.8	528	53	44	2.31	37.8	4
1	1	2	75	1	1	12	4				36.5	80	72	0	0	0	0	1	0	0													26.4					26.4	12
0	22	2	61	0	0	11	3	0.48	1	0	36.8	61	84	0	0	0	1	1	1	1	0	0	0	4.25	2.89	1.34	60	20.03	3.44	14.3	128.7	398.3		948	329	63	1.3	6.7	8
0	12	2	71	0	0	13	3	3.2	1	0	38.3	75	91	0	0	0	1	1	0	1	0	0	0	1	0.47	0.4	50	1.39	3.11	4.5	94.1	107.9	31.6	354	58	73	2.85	33.6	12
0	7	2	80	0	0	13	5	3.4	1	1	36.3	88	65	0	1	0	1	0	0	1	0	0	0	1.2	0.39	0.72	42	1.4	5.74	4.3	43.9	102.6	35.3		66	63	1.41	38.9	12
0	10	1	55	0	0	8	3	16	1	0	37.2	88	85	0	1	0	1	0	0	1	0	0	0	12.21	10.9	1.07	82	1.56	5.24	7.2	103	168.3	33	713	84	75	0.53	38.35	4
0	8	2	67	1	0	12	3		1	0	36.2	63	81	0	1	0	1	0	0	1	0	0	0	1.64	1.12	0.39	63	2.57	5.05	6	35.9	61.8	38.9	354	71	65	1.62	40.85	10
0	6	2	70	1	0	14	4	1.6	1	0	36.8	86	106	0	1	0	0	0	0	1	0	0	0	8.64	7.18	1.2	79	4.64	7.05	6.9	27.7	50.1	36.5	367	35	94	2.76	42.5	10
0	10	1	60	0	0	9	3	0.42			37	81	75	0	1	0	0	0	0	0	0	0	0	2.62	1.92	0.59	51	2.74	5.86	13.1	43.5	111.6	43.8	612	87	81	0.87	46.75	6
0	8	1	59	0	0	7	4	8.2	0	0	37.5	90	81	0	1	0	1	0	0	1	0	0	0	3.8	3.13	0.5	42	10	3.7	4.6	43.5	82.2	44.1	509	68	68	6.74	46.6	4
0	15	2	70	0	1	17	2	0.0056	1	0	36.6	68	73	0	1	0	1	1	1	1	0	0	0										32.1					32.1	12
0	13	1	70	0	0	11	2	0.18	0	0	38	87	96	0	1	0	1	1	0	1	0	0	0	2.79	1.74	0.68	65	13.84	5.17	11.1	26.7	35.5	42.3	212	64	87.8	0.22	45.7	10
1	7	1	48	1	0	14	9	7.2	0	0	36.5	86	85	1	1	0	1	1	0	1	0	0	1	0.71	0.43	0.24	20	1.2	18.72	7.5	96.9	264.7	32.8	908	40	384	1.8	34	12
0	9	1	56	1	1	16	7	7.2	1	0	36.5	76	88	0	1	0	1	0	0	1	0	0	0	2.19	1.46	0.57	24	0.96	19.76	8.2	85.1	214.2	31.7	1153	48	208	2	34.55	8
0	10	2	59	0	0	11	3	1.6	1	0	36.5	69	80	0	0	1	1	0	0	1	0	0	0	1	0.53	0.28	49	10	6.39	5.2	36.9	73.2	38.3	351	95	84	1.73	39.7	6
0	12	2	52	0	1	13	2	0.85	0	0	36.9	84	107	0	1	0	0	0	0	0	0	0	0	6.48	5.48	0.84	111	1.48	2.36	25.4	52.1	62.6	38	405	42	65	0.81	42.2	4
0	16	2	76	1	0	20	4	64	0	0	37.6	54	76	0	1	0	1	0	0	1	0	0	0	2.79	2.36	0.37	46	2.45	4.7	4.5	53.7	143.3	39.6	647	71	62	2.67	41.45	14
0	12	2	80	1	0	19	3	1.6	1	0	38.7	92	100	0	0	0	0	1	0	1	0	0	0	2.2			64	5.27	3.68	3.7	46.5	126.5	36.9	556	47	63	3.36	36.9	14
0	8	2	59	0	0	18	3	0.12	1	0	38.4	96	116	0	1	0	0	0	0	1	0	0	0										20.8				0.94	20.8	8
1	1	2	68	1	1	15	8	1200	0	0	36.5	116	104	0	1	0	0	1	0	1	0	0	0	3.33	0.83	2.49	27	50.56	3.99	7.2	95.7	518.5		3401	187	56	23.5	12.45	12
1	3	1	76	1	0	19	4	68			36.8	75	84	0	1	0	0	1	1	1	0	0	0	1.77	0.59	1.09	42	7.1	6.41	7	93.3	387		1748	60	121	4.13	5.45	14
1	2	1	66	0	0	10	2	1800	1	0	37.3	80	80	0	1	0	1	1	1	1	0	0	0	2.99	2.52	0.41	55	4.07	7.61	2.9	286.2		31			97	4.19	33.05	10
0	15	2	73	1	0	11	3	1.8	0	0	37.4	94	82	0	1	1		0	0	1	0	0	0	10.35	9.27	0.68	29	6.38	6.82	11.6	86.8	180.5	37.6	475	85	52.7	1.13	41	12
0	3	2	45	0	0	8	2	0.0032	1	0	36.7	78	88	0	1	0	0	0	0	1	0	0	0	9.37	7.89	1.09	97	0.36	1.63	7.6	47.3	58.7	43.7	329	48	46	0.22	49.15	2
0	10	2	65	0	0	10	2	0.74	0	0	37.5	88	80	0	1	0	0	0	1	1	0	0	0	3.48	2.83	0.55	68	6.14	5.1	4.9	15.6	38.3	36.4	187	50	93	1.24	39.15	8
0	17	1	68	0	0	13	4	120	1	0	38.3	90	80	0	0	0	1	1	0	1	0	0	0	6.49	5.72	0.59	18	10.9	8.36	10	77.2		29.8			83.6	4.19	32.75	10
0	20	2	68	1	0	18	2	16	1	0	38.8	68	88	0	1	0	1	1	1	1	0	0	0	6.43	5.8	0.56	66	3.08	2.67	4	45	78.6	37.2	380	85	63	5.06	40	12
1	4	2	72	1	0	18	1	1.6	1	0	38.5	80	89	0	1	0	1	0	1	1	0	0	0	2.48	1.86	0.46	101	3.47	4.64	6.6	23.8		40.5			77	1.16	42.8	14
0	3	2	83	0	0	9	3	0.84	0	0	38	99	95	0	1	0	0	0	0	1	0	0	0	9.15			42	4.91	8.33	11.1	27.3	45.1	37.7	280	74	87	2	37.7	10
0	6	2	80	0	0	13	3				36.3	73	84	0	1	0	1	0	0	1	0	0	0	3.53	0.8	2.17	37	0.5	3.92	15.3	62.4	168.6	37.4	579	47	45.8	0.91	48.25	12
0	10	1	67	1	0	15	3	64	0	0	36.3	95	78	0	1	0	1	0	0	0	0	0	0	4.06	3.54	0.41	83	4.46	7.97	7.2	28.3	56.5	35.7	364	89	131	4.74	37.75	12
0	20	2	71	0	0	19	3	3.2	1	0	36.2	60	88	0	0	0	1	1	1	1	0	0	0	1.32	0.34	0.71	47	10									1.64	3.55	14
1	2	1	73	1	1	23	8	1400	1	0	36.2	102	81	0	1	0	0	1	0	1	0	0	0	2.65	1.93	0.65	21	3.5	26.79		168.4	1020	28.6	4093	155	363	17.69	31.85	16
0	9	2	60	1	0	16	2	2.8	1	0	37	72	107	0	1	0	0	0	0	1	0	0	0	2.08	0.98	0.94	78	7.64	2.85	3.6	74.2	186.8	37.5	906	81	46	9.88	42.2	10
0	15	2	70	0	0	13	2	0.24	0	0	37	89	102	0	1	0	1	1	0	1	0	0	0	3.27	2.39	0.68	67	2.67	5.32	16.9	36.5	46.7	44.3	262	88	46	0.74	47.7	10
1	8	1	68	0	0	13	4	6.4	0	0	37.1	62	79	0	1	1	1	1	1	1	0	0	1	1.25	1	0.18	60	0.5	7.57	8.8	33	75.4	37.5	344	53	82.6	0.58	38.4	10
0	11	1	80	0	0	16	3	3.6	1	0	36.8	69	77	0	1	0	1	0	0	1	0	0	0	1	0.55	0.39	25	0.28		9.3	55.3	138.1	25.7	465			6.68	27.65	14
0	17	2	56	0	0	8	3	2.8	1	0	38.5	86	89	0	1	0	0	0	1	1	0	0	0	9.64	6.5	1.48	27	10	3.49	7.5	42.4	120.3	31.8	1298	44	63	2.08	39.2	4
0	12	1	70	0	0	16	2	0.84	0	0	39.3	102	82	0	1	0	0	0	0	1	0	0	0	1.35	0.86	0.3	99	4.82	5.74	4.1	57.8	97.9	33.8	271	58	81	0.95	35.3	12
0	10	2	75	0	0	14	2	0.24	1	0	36.5	78	71	0	1		1	1	0	1	0	0	0	1.51	1.23	0.23	68	4.06	6.99	6.2	17.3	32.4	38.1	218	40	61	0.85	39.25	12
0	3	1	61	1	0	9	2	0	1	0	36.5	76	107	0	1	0	0	0	0	1	0	0	0	2.69	1.46	0.85	80	3.12	4.01	19.6	69.7	41.5	38.2	171	48	59	0.18	42.45	6
0	12	2	69	1	0	14	3	8.4	0	0	38.1	85	68	0	1	0	1	0	0	1	0	0	0	3.1	2.5	0.51	68	10	6.27	6.1	59.9	99.5	40.5	416	59	82	3.32	43.05	10
0	3	1	73	0	0	16	3	4.8	1	0	36.3	88	87	0	1	0	0	0	0	0	0	0	0	2.62	1.29	0.89	63	8.29	4.25	7	45.2	92.8	33.2	536	83	69	1.53	37.65	14
1	2	2	74	1	0	12	11				36.5	79	84	0	1	0	1	1	1	1	0	0	1	3.56	2.19	0.78	27	37.47	16.72	12	217.9	1120	27.1	3113	97	238	1.03	31	12
1	2	2	70	0	1		13				37.8	97	95	0	0	1	1	1	1	1	0	0	0	3.51	2.18	1.1	20	6.32	6.37	5.4	116.5	623.7	31	2334	66	77.8	0.8	36.5	8
0	18	2	68	1	0	16	3	8.4	1	0	37.2	93	79	0	1	0	0	0	0	1	0	0	0	2.16	1.24	0.81	47	10	5.19	7.5	62.3	178.8	34	894	44	67	4.64	38.05	12
1	2	2	82	1	1	18	3	1.6	0	0	37.5	83	89	0	0	0	1	0	1	0	0	0	0	2	1.32	0.57	45	1.4	5.99	12.2	47.6	209.2	35.1	716	45	90.5	2.74	37.95	14
0	6	2	71	1	0	18	2	1.6	1	0	36.8	86	106	0	1	0	0	0	0	1	0	0	0	8.64	7.18	1.2	79	4.64	7.05	6.9	27.7	50.1	43.8	367	35	94	2.76	49.8	14
0	7	2	76	1	0	17	3	0	1	0	36.8	78	71	0	0	0	0	0	0	1	0	0	0	20.77	18.88	1.08	58	10	14.98	24.2	80.7	57.3	34.9	265	167	106	1.25	40.3	14
0	16	2	61	1	0	16	4	4.2	0	0	36.4	74	76	0	0	0	0	0	1	1	0	0	0	0.75	0.52	0.15	39	3.85	5.98	19.3	20.6	42.9	42.3	261	60	84	0.77	43.05	10
0	7	2	69	1	0	11	3	0.78	1	0	36.8	75	95	0	1	0	1	1	0	1	0	0	0	2.45	0.62	1.53	67	0.5	5.35	7.2	36.8	56.7	35.9	289	64	85.1	0.78	43.55	10
0	4	2	58	0	1	16	4	440	1	1	36.8	57	103	0	1	1	1	1	1	1	0	0	1														0.74	0	8
1	5	1	75	1	0	12	3	180	1	0	39.2	133	88	1	1	0	0	1	1	1	0	0	0	1.37	0.87	0.43	37	1.31	9.5	10.4	94.1	310.7	33.5	1002	50	104	1.96	35.65	20
0	7	1	56	0	0	7	2	0.1			36	99	91	0	1	0	1	0	0	1	0	0	0	4.47	2.53	1.27	71	3.61	6.52	9.5	288.9	459.9	32	1106	87	76	0.38	38.35	4
0	9	2	79	0	0	13	3	1.8	1	0	38.5	66	70	0	1	0	1	0	0	1	0	0	0	5.64	3.93	1.4	49	1.22	2.35	4.8	24.6	70.9	30.9	615	35	64	4.91	37.9	12
0	11	2	69	1	0	21	2	0			39	62	86	0	1	0	0	0	0	1	0	0	0	3.62	3.12	0.38	65	7.41	2.47	14	33.2	22.6	30.6	213	110	66.3	0.65	32.5	14
0	14	2	72	1	0	14	2	0.12	0	0	37.8	62	85	0	0	1	0	0	0	0	0	0	0	1.79	1.17	0.47	88	0.7	8.84	10	22.4	44.8	40.8	276	44	84.5	0.44	43.15	12
0	9	2	52	0	0	7	2	8.4	0	0	36.6	87	88	0	1		1	0	0	1	0	0	0	2.93	2.29	0.41	72	4.83	3.45	6.3	27.3	42.2	37.5	246	42	62	7.43	39.55	2
1	1	2	70	0	1	16	3	1800	1	0	37.9	82	59	0	1	0	1	1	0	1	0	0	0	11.86			31	13.24	8.07	11	102.7	352.3	30.4	1557	37	85.5	0.55	30.4	12
1	3	1	82	1	1	20	6	120	1	0	37	94	66	0	1	0	1	1	1	1	0	0	0	3.65	3.23	0.31	36	3.11	4.2	9.3	67.6	166.9	30	655	57	67	1.24	31.55	14
0	7	1	56	0	0	8	3	0.15	1	0	36.5	70	72	0	1	0	0	0	0	0	0	0	0	5.68	4.42	0.91	36	4.52	4.93	4	63.4	111	34	483	76	75	1.22	38.55	4
0	19	1	51	0	0	13	3	0.0036	1	1	39.2	78	79	0	1	0	1	0	1	1	0	0	0	2.69	2.31	0.35	23	3.94	6.52	8	55.4	138.8	32.8	703	36	107	64.42	34.55	4
1	3	2	88	1	1	15	3	120	0	0	37.2	92	95	0	1	1	0	0	1	1	0	0	0	2	1.72	0.2	40	41.93	10.02	11.2	46.4	154.3	36.1	708	52	84.6	2.96	37.1	14
0	8	1	54	0	0	6	3	4.8	0	0	36.4	82	92	0	1	1	1	0	0	1	0	0	0	5.41	4.71	0.6	44	5.43	3.68	5.5	25.7	85.7	38.1	476	49	73.4	0.71	41.1	2
0	3	1	48	0	0	8	3	1200	1	0	36.5	80	90	0	1	0	1	1	1	0	0	0	0	2.16	1.74	0.36	26	8.12	10.67	8.1	176	489.9	37.7	1242	85	95	12.69	39.5	2
0	22	2	61	0	1	9	3	8.4	1	0	38.3	78	76	0	1	0	1	1	1	1	0	0	0	7.05	6.51	0.46	32	2.17	3.37	6.2	100.9	237.2	36.4	914	42	59	4.9	38.7	6
0	10	2	54	0	0	11	2	0.72	0	0	37.4	85	78	0	1	0	0	0	0	1	0	0	0	2.09	1.44	0.52	80	14.37	2.88	5.1	86.9	163.1	36.2	363	89	50	3.28	38.8	4
1	2	1	71	1	1	23	5	1200	1	0	37	100	100	0		0	0	1	0	1	0	0	0	2.57	0.92	1.39	56	3.04	10.02	11.3	68.2	363.7	32.7	2659	107	118		39.65	16
0	7	1	74	1	0	11	3	0.4	1	0	36.5	56	91	0	1	0	0	0	0	1	0	0	0	3.73	0.94	1.91	33	3.27	6.92	9	130.1	272.1	33.4	1143	76	64	1.21	42.95	12
0	10	2	59	0	0	12	2	3.2	0	0	38.1	83	72	0	1	0	1	0	0	1	0	0	0	1.5	1.01	0.38	75	10	3.17	9.8	37	71.8	39.9	287	73	52	3.06	41.8	6
0	10	2	57	1	0	9	2	0.82	1	0	36.8	60	80	0	0	1	1	0	1	1	0	0	0	11.41	10.53	0.75	51	10	3.88	6.4	54.7	99.2	31.8	610	76	83	4	35.55	4
0	7	1	52	1	0	8	2	0.072	1	0	35.5	78	81	0	0	0	0	0	0	0	0	0	0	6.99	4.22	2.06	87	42.07	3.53	12.7	87.8	152.4	35.8	1193	80	57	1.51	46.1	2
0	7	2	75	1	0	15	2	0.0014	1	0	36.5	78	84	0	0	1	1	0	1	1	0	0	0	3.73	2.65	0.77	61	0.2	3.88	10.7	65.1	75.9	41.1	329	64	75	0.97	44.95	14
0	14	2	55	0	0	15	3	8.4	1	0	36.6	65	85	0	1	0	1	0	0	0	0	0	0	4.78	4.28	0.43	27	2.68	4.81	8	134	436.5	38.7	1217	94	57	5.49	40.85	8
0	9	1	55	0	0	11	3	1.4	1	0	37.1	74	81	0	0	1	0	0	1	0	0	0	0	2	1.08	0.85	34	2.2	8.04	4.9	294.9	516.1	39.1	906	76	107	14.09	43.35	6
0	5	2	71	0	0	9	3	3.5	1	0	36.4	89	83		0	0	1	0	0	1	0	0	0	3.77	0.98	1.95	74	10.8	2.92		38.4	121.1	36.5	1130	94	59	2.21	46.25	10
1	3	2	76	1	1	23	10	120	1	0	36.5	159	86	1	0	0	0	0	1	1	0	0	1	21.79	18.59	1.9	12	6.4	13.61	6.5	57.5	208.7	30.2	1083	89	308	1.78	39.7	24
0	9	1	68	1	0	11	2	0.22	0	0	38.2	104	103	0	1	0	0	0	0	1	0	0	0	3.77	0.98	1.95	74	10.8	2.92	10.9	38.4	121.1	28.3	1130	94	59	1.51	38.05	10
0	9	2	71	1	0	17	3	64			36.3	64	88	0	0	1	1	0	0	1	0	0	0	13.01	10.54	1.57	32	0.5	7.5	5.8	74.9	166.2	33.1	730	79	63.9	0.62	40.95	14
0	13	2	62	0	0	10	2	16	1	0	38.8	98	84	0	0	1	1	1	1	1	0	0	0	1.16	0.84	0.29	55	10.62	3.74	3.4	29.3	59.3	35.5	367	39	68	6.52	36.95	8
0	14	1	60	0	0	9	4	14	0	0	37.5	95	72	0	0	1	1	1	1	1	0	0	0	1.22	1.05	0.16	43	32.9	8.24	5	42.6	123.4	43.1	414	49	113	19.83	43.9	6
0	10	1	45	0	0	9	1	0.4	0	0	36.8	85	82	0	1	0	0	0	0	1	0	0	0	1.27	1.06	0.14	100	3.78	3.75	5.2	25.4	50.3	35.5	234	71	52	0.95	36.2	2
0	12	1	66	1	0	16	4	0.1755			37.8	69	91	0	0		1	0	0	1	0	0	0	10.73	9.08	1.37	18	1.01	6.32	8.4	52.3	123.3	34.2	682	56	75.9	0.46	41.05	12
0	13	2	72	1	0	18	2	0.84	1	0	37.2	64	101	0	1	1	1	1	0	0	0	0	0	1.65	0.62	0.94	64	0.5	4.78	6	102.2	280.5	35.6	808	57	77.9	0.9	40.3	14
0	14	2	71	1	0	17	2	4.8	1	0	37.2	82	82	0	1	0	1	1	1	1	0	0	0	1.01	0.72	0.24	64	10	7.59	4.9	33.4	67.9	31.6	296	60	94	8.61	32.8	14
0	24	2	67	1	0	19	4	320	1	0	37.8	91	67	0	0	1	1	1	1	1	0	0	0	2.04	1.54	0.43	49	3.63	2.6	8.4	142	514.3	35.1	874	91	52.8	2.49	37.25	12
0	5	1	56	1	0	11	2	0.0544			36.8	87	73	0	1	0	0	0	0	1	0	0	0	2.09	0.83	0.94	66	8.45	4.44	3.3	50.6	115	45.2	587	88	83	0.5	49.9	6
0	15	2	68	0	0	16	2	7.8	0	0	37.2	78	87	0	1	0	0	0	0	1	0	0	0	2.29	1.92	0.28	81	6.1	6.32	4	38.9	44.5	35.6	187	79	81	2.2	37	12
0	14	2	58	1	0	12	3	1.5	1	0	37	64	87	0	0	1	1	1	1	1	0	0	0	1.01	0.58	0.4	36	10	5.24	6.5	46.8	137	41.4	559	92	72	6.53	43.4	6
0	12	2	59	1	0	16	2	0.42	0	0	38.5	60	95	0	1	0	0	0	0	1	0	0	0	3.52	3.15	0.29	50	1.12	5.75	4.9	14.8	27.2	28.3	218	69	68	0.96	29.75	8
0	15	1	66	1	1	14	3	7.4	1	0	38	78	87	0	0	0	1	1	1	1	0	0	0	7.93	5.89	1.69	23	4.15	2.77	4.9	35.9	93.1	38.6	796	84	91	1.12	47.05	10
0	5	2	79	1	0	18	3	3.6	0	0	36.3	89	66	0	0		1	1	1	1	0	0	0	3.02	2.29	0.58	104	10	11.7	10.7	44.6	118.8	37.8	397	54	162	7.91	40.7	14
0	13	1	70	1	1	19	4	7.3	1	0	38.5	71	73	0	1	1	1	1	1	1	1	1	0	2.77	2.37	0.35	33	0.58	15.91	7.4	57.3	110.5	27.7	475	55	128	1.79	29.45	12
1	1	1	66	1	1	19	10	1200	1	0	36.5	146	65	0	0	0	1	0	0	1	0	0	0	1.24	0.68	0.39	10	2.62	27.06	6.5	313.3	568.4	36.6	771	112	312	4.69	38.55	12
1	5	1	70	0	1	11	6				37.2	74	68	1	1	0	1	0	0	1	0	0	0	1.98	1.33	0.55	41	4.52	6.56	7.3	70.9	315	38.6	1295	44	67	15.69	41.35	18
0	11	2	56	0	0	11	4	8	1	0	36	72	62	0	1	0	0	0	0	0	0	0	0	1.17	0.64	0.49	31	43.21	3.19	8.3	29.8	116.1	35.8	874	41	62	14.53	38.25	6
0	10	2	73	0	0	11	3	4.5	1	0	37.4	90	100	0	0	0	1	0	1	1	0	0	0	6.38	5.75	0.46	40	10	7.07	4.2	22	106.7	38.2	412	50	51	2.52	40.5	12
0	26	2	67	1	0	18	3	64	1	0	36.8	64	83	0	1	0	1	0	1	1	0	0	0	1.31	0.84	0.43	42	10	4.47	5.6	85.7	186.2	29.6	527	118	83	13.03	31.75	12
0	27	2	71	1	0	18	4	62	1	0	36	58	71	1	0	0	1	1	1	1	0	1	1	1.85	1.4	0.38	36	6.55	6.46	8	63.7	233.8	26.9	1146	57	103	3.44	28.8	22
0	11	1	69	1	0	16	3	0			36.4	75	80	0	1	0	0	0	0	1	0	0	0	4.07	2.55	1.02	24		7.71	14.2	60	195.8	34.2	1027	44	67.9	0.48	39.3	12
1	4	1	68	0	0	14	3	4.7			38.7	89	88	0	0	1	1	0	0	1	0	0	0	1.06	0.73	0.29	29	36.47	6.61	8	26.2	124.2	36.2	910	62	90	97.1	37.65	10
0	10	2	54	0	0	11	2	0.72	0	0	37.4	85	78	0	1	0	0	0	0	1	0	0	0	2.09	1.44	0.52	80	14.37	2.88	5.1	86.9	163.1	34.9	363	89	50	4.09	37.5	4
0	2	1	79	0		11	3	16	1	0	37.2	74	88	0	1	0	1	0	0	1	0	0	0	3.89	2.88	0.68	42	19.06	7.47	9.7	61.4	234.2	36.4	1226	60	77	2.12	39.8	12
0	13	1	70	1	0	14	2	2.8	1	0	39.3	98	97	0	1	1	1	0	1	1	0	0	0	1.09	0.4	0.42	70	0.5	7.75	7.6	21.9	52.3	41.4	431	30	95.1	0.44	43.5	10
0	8	2	37	0	0	7	1	0.0064	0	0	38.1	106	102		1	0	0	0	0	0	0	0	0	1.48	0.69	0.5	122	2.52	2.42	3.6	11.1	21.4	29.7	150		81	0.23	32.2	2
0	8	2	57	0	0	9	1				37.1	78	102	0	0	0	0	0	0	1	0	0	0	10.52	8.56	0.46	237	10	8.13		26.5	23.1	26.6	267	93	126	1.98	28.9	4
0	14	1	68	0	0	12	3	0.0032	1	0	37	79	71	0	0	1	0	0	0	0	0	0	0	3.53	2.63	0.57	36	84.39	4.76	17.4	72.3	85.1	38.6	427	67	51.7	0.25	41.45	10
0	10	2	58	0	0	14	2	1.3	1	0	36.9	67	74	0	1	0	1	0	1	1	0	0	0	1.43	0.59	0.65	58	0.97	6.25	4.8	329.4	878.7	39.3	732	148	43	0.77	42.55	6
0	11	1	69	0	0	11	1	0.064	0	0	38	76	88	0	1	1	1	0	0	1	0	0	0	2.67	1.88	0.45		0.5	4.73	8.3	11.9	24.1	33.3	187	58	74.9	0.2	35.55	10
0	7	2	53	0	0	12	2	0.064	1	0	38.7	78	70	0	0	0	1	0	1	1	0	0	0	2.07	1.04	0.84	53	10	3.06	7.9	30.3	94.2	33.3	332	43	78	1.84	37.5	4
0	7	1	64	0	0	11	2	1.4	1	0	36.6	62	86	0	0	0	1	0	1	1	1	1	1	2.07	1.04	0.84	53	10	3.06	7.9	30.3	94.2	38.8	332	43	78	1.94	43	8
1	8	2	78	0	0	12	5	5.4	1	0	36.8	74	63	0	1	0	0	0	0	1	0	0	0	1.56	1.17	0.3	70	2.04	10.72	5.2	56.4	131.7	39.6	425	66	81.2	0.81	41.1	12
0	9	2	44	0	0	7	3	0.062	1	0	37.9	82	66	0	1	1	0	1	0	1	0	0	0	12.3	8.87	2.45	473	159.77	4.05	14.1	20.6	14.5	35.3	174	75	60	0.29	47.55	2
0	9	2	69	1	0	11	2	3.2	1	0	38.1	81	100	0	0	1	1	0	1	1	0	0	0	1.28	0.74	0.48	62	10	3.6	3.2	48.9	81.3	32.5	387	53	78	3.25	34.9	10
0	7	2	66	0	0	11	2	1.6	1	0	37.4	86	75	0	0	0	0	0	0	1	0	0	0	3.24	2.24	0.65	77	20.76	2.97	8.3	299.1	573.8	34.9	777	102	52	0.67	38.15	10
1	18	1	81	1	0	17	2	4.8	1	0	36.8	88	94	0	1	1	1	1	0	1	0	0	0	1.53	1.24	0.24	61	10	10.02	6	43.2	86.3	40.9	317	43	85	1.86	42.1	14
0	8	1	30	0	0	6	1	0.062	1	0	38.1	98	95	0	1	0	1	0	0	0	0	0	0	2.55	1.86	0.52	146	3.39	3.75	6.3	17.6	23.5	38.8	222	61	95	0.19	41.4	2
0	17	1	53	1	0	13	4	3.6	1	0	36.6	85	73	0	1	1	1	0	1	1	0	0	0	2.58	2.16	0.39	27	7.41	9	7.9	96.1	227.1	37.1	1046	43	127	3.13	39.05	4
0	8	2	77	1	0	19	3	0.0012	1	0	37.8	80	96	0	0	0	1	0	0	1	0	0	0	2.01	0.59	0.89	53	2.25	2.41	24	117.4	231.9	35.4	520	126	57	0.99	39.85	14
0	8	2	61	0	0	11	2	0.065	1	0	36.7	69	91	0	0	1	0	0	1	1	0	0	0	1.09	0.23	0.7	53	10	4.97	2.4	26.7	57.7	34.9	228	57	61	1.16	38.4	8
0	13	2	53	0	0	4	2	0.036	1	0	36.4	85	73	0	1	0	1	0	0	1	0	0	0				73				42.5	60.1		234	72	57	1.77	0	2
1	5	2	71	1	0	14	2	4.2	0	0	38.3	84	103	0	0	1	1	1	1	1	0	0	0	2.96	2.39	0.44	72	8.31	9.34	5.5	25.5	56.4	44.1	304	80	100	1.36	46.3	12
0	18	1	72	1	0	12	2	0.11	1	0	38.5	92	94	0	0	1	1	0	0	1	0	0	0	1.93	1.04	0.53	71	0.5	7.98	7.9	13.7	27.7	34.7	201	53	96.9	0.5	37.35	12
0	6	1	55	0	0	9	2	0.1	1	0	36.5	74	93	0	0	1	1	0	1	1	0	0	0	2.07	0.86	0.96	56	1.23	3.34	5.3	37.2	101.2	35.8	541	51	73	1.24	40.6	4
0	7	1	68	1	1	15	5	3.2	1	0	37.9	82	75	0	0	0	1	1	1	1	0	0	0	2.36	1.08	1.14	35	3.06	12.4	2.5	92.3	241.9	36.3	906	64	122	1.94	42	12
0	1	1	66	1	1	21	7	3200	1	1	37	95	79	1	1	0	0	1	1	1	1	0	0	5.81	4.65	1.09	31	33.67	18.03	35.2	146.7	613.7	27.1	2462	144	235	3.82	32.55	22
1	20	1	75	0	1	21	8	200			38.5	95	87	1	0	1	1	1	1	1	1	0	0	1.65	1.16	0.38	26	12.4	8.58	28.5	60.8	290.7	33.9	900	67	138	3	35.8	24
1	8	1	62	1	0	12	3	1.8	0	0	37.6	74	88	0	1	1	1	1	1	1	0	0	0	4.31	3.79	0.4	55	2.9	6.16	10.1	12.4	27.8	38.8	227	65	64	1.36	40.8	8
